# Supplementary material for: Effects of taurine supplementation on metabolic health and biological aging in healthcare workers: A protocol for a triple-blinded, Bayesian-optimized phase II randomized controlled trial
Source: PLoS One. 2026 May 27;21(5):e0350389. doi: 10.1371/journal.pone.0350389 (PMC13215551; doi:10.1371/journal.pone.0350389)
Supplement: S1 Appendix — (XLSX) [file pone.0350389.s001.xlsx]

## Sheet: Sheet1
Two-arm BOP2: Bayesian Optimal Phase II Two-arm Design
Interim (no. in control)	Interim (no. in experimental)	No. response in control	Stop for futility if no. of response in experimental - no. of response in control <=	Stop for superiority if no. of response in experimental - no. of response in control >=
10	10	0	0	7
10	10	1	0	8
10	10	2	-1	8
10	10	3	-1	7
10	10	4~8	-1	Never
10	10	9~10	0	Never
20	20	0	2	7
20	20	1~3	2	8
20	20	4~5	2	9
20	20	6~8	1	9
20	20	9~12	1	8
20	20	13	2	7
20	20	14~18	2	Never
20	20	19	1	Never
20	20	20	0	Never
30	30	0	4	7
30	30	1~3	4	8
30	30	4~10	4	9
30	30	11~14	5	9
30	30	15~18	4	9
30	30	19~22	4	8
30	30	23	4	7
30	30	24~26	4	Never
30	30	27	3	Never
30	30	28	2	Never
30	30	29	1	Never
30	30	30	0	Never
40	40	0~2	7	8
40	40	3~7	8	9
40	40	8~23	9	10
Conditions for the stopping rules:
The power of this trial is: 0.796	Non-informative prior
Experimental response rate 40%	Control response rate 10%
Margin of meaningful difference 10%	One sided Type I error 10%
